# Supplementary material for: Transient Retention of Photoreceptor Outer Segments in Matrigel-Embedded Retinal Organoids
Source: Int J Mol Sci. 2022 Nov 28;23(23):14893. doi: 10.3390/ijms232314893 (PMC9739155; doi:10.3390/ijms232314893)
Supplement: Supplementary file 1 [file ijms-23-14893-s001.zip]

Archive with 1 entries (1 files):
- ijms-1980403-supplementary.pdf
